# Supplementary material for: Association between Routine Laboratory Parameters and the Severity and Progression of Systemic Sclerosis
Source: J Clin Med. 2022 Aug 30;11(17):5087. doi: 10.3390/jcm11175087 (PMC9457158; doi:10.3390/jcm11175087)
Supplement: Supplementary file 1 [file jcm-11-05087-s001.zip]

Archive with 1 entries (1 files):
- jcm-1825891-supplementary.pdf
